# Supplementary material for: Multicenter Technical Validation of 30 Rapid Antigen Tests for the Detection of SARS-CoV-2 (VALIDATE)
Source: Microorganisms. 2021 Dec 15;9(12):2589. doi: 10.3390/microorganisms9122589 (PMC8704317; doi:10.3390/microorganisms9122589)
Supplement: Supplementary file 1 [file microorganisms-09-02589-s001.zip]

Archive with 1 entries (1 files):
- microorganisms-1477829-supplementary.pdf
